# Supplementary material for: Guidance for engagement in health guideline development: A scoping review
Source: Campbell Syst Rev. 2024 Nov 25;20(4):e70006. doi: 10.1002/cl2.70006 (PMC11586780; doi:10.1002/cl2.70006)
Supplement: Supplementary file 4 — Supporting information. [file CL2-20-e70006-s003.zip]

Archive with 12 entries (12 files):
- CA000252-study-data/CA000252-study-information.csv
- CA000252-study-data/CA000252-study-arms.csv
- CA000252-study-data/CA000252-study-results.csv
- CA000252-study-data/CA000252-risk-of-bias.csv
- CA000252-study-data/CA000252.json
- CA000252-study-data/CA000252-included.ris
- CA000252-study-data/CA000252-excluded.ris
- CA000252-other-references/CA000252-additional-references.ris
- CA000252-analysis-data/CA000252-data-rows.csv
- CA000252-analysis-data/CA000252-subgroup-estimates.csv
- CA000252-analysis-data/CA000252-overall-estimates-and-settings.csv
- CA000252-data-package-info.html
