# Supplementary material for: Guidance for engagement in health guideline development: A scoping review
Source: Campbell Syst Rev. 2024 Nov 25;20(4):e70006. doi: 10.1002/cl2.70006 (PMC11586780; doi:10.1002/cl2.70006)
Supplement: Supplementary file 4 — Supporting information. [file CL2-20-e70006-s003.zip › CA000252-study-data/CA000252-study-information.csv]

Study	Year	Data source	Char: Country	Char: Stakeholder groups in author team	Char: Stakeholder groups for which guidance is provided	Char: Study Design	Char: Definition of stakeholder	Char: Frequency/Mode/Level of engagement	Char: Notes
Adams 2022	2022	PUB	<p>Australia, Denmark</p>	<p>Principal investigators</p>	<p>Patients, &nbsp;Principal investigators, &nbsp;Providers,</p>	<p>Methodology paper</p>	<p>"Within guideline development, stakeholders include those who have a legitimate interest in a guideline and/or who may affect, or be affected by it. Stakeholders may include health professionals, patients and their representatives, those financing, managing or monitoring care, employers, and manufacturers."&nbsp;</p>	<p>Not reported</p>
Armstrong 2017	2017	PUB	<p>USA</p>	<p>Principal investigators</p>	<p>Patients, &nbsp;Public</p>	<p>Methodology Paper</p>	<p>"We use the term 'patient' to refer to all of the lay stakeholders filling this role, consistent with other frameworks"</p>	<p>Not reported</p>
Bjorkqvist 2021	2021	PUB	<p>United Kingdom, the Netherlands</p>	<p>Principal investigators, payers/purchasers of health services</p>	<p>Patients</p>	<p>Methodology Paper</p>	<p>Not reported</p>	<p>Not applicable</p>
Chalmers 2017	2017	PUB	<p>International</p>	<p>Patients, Providers</p>	<p>Patients</p>	<p>Case report</p>	<p>Not reported</p>	<p>Face-to-face engagement, decision-making role</p>
Duff 1996	1996	PUB	<p>United Kingdom</p>	<p>Principal investigators</p>	<p>Patients,&nbsp;</p>	<p>Case report</p>	<p>Not reported</p>	<p>One-time, face-to-face seminar participation. Decision-making role.</p>
Eccles 2012	2012	PUB	<p>International (Canada, UK, USA)</p>	<p>Principal investigators</p>	<p>Patients, &nbsp;Payers/purchasers of health services, Providers, &nbsp;Product makers</p>	<p>Methodology paper</p>	<p>Not reported</p>	<p>Not applicable</p>
English 2017	2017	PUB	<p>Kenya, UK</p>	<p>Principal investigators, Policymakers</p>	<p>Patients, Policymakers, &nbsp;Providers, Principal investigators</p>	<p>Case report</p>	<p>"The second was to engage government personnel and those with a major potential role in promoting ownership and adoption of policy in a shared decision-making process"</p>	<p>Face-to-face, decision-making</p>
Fretheim 2006	2006	PUB	<p>International (Italy, Norway)</p>	<p>Principal investigators</p>	<p>Patients, &nbsp;Policymakers, &nbsp;Providers, &nbsp;Program managers</p>	<p>Narrative review</p>	<p>"Stakeholders such as consumers, health professionals that work within the relevant area, and managers or policy makers."</p>	<p>Not applicable</p>
GIN 2021	2021	PUB	<p>International&nbsp;</p>	<p>Patients, Principal investigators</p>	<p>Patients, Providers, Public</p>	<p>Methodology paper</p>	<p>"Patients and the public can refer to people with personal experience of a disease, condition or service (patients, consumers, users), their carers or family members, and people representing a collective group of patients or carers (representatives or advocates). It may also refer to members of society interested in health and social care services, or whose life is affected directly or indirec…	<p>Not applicable</p>
Grant 2021	2021	PUB	<p>USA</p>	<p>Principal investigators</p>	<p>Patients</p>	<p>Methodology paper</p>	<p>Not reported</p>	<p>Not reported</p>
Kelson 2012	2012	PUB	<p>International</p>	<p>Principal investigators</p>	<p>Patients, Providers</p>	<p>Narrative review</p>	<p>"People with a legitimate interest in guideline development include those who deliver care (healthcare professionals), those who finance, commission, manage, and assure care (government, policymakers, healthcare providers, and regulators), those who develop and manufacture healthcare products, and those who receive care (consumers of healthcare)"</p>	<p>Not applicable</p>
Khodyakov 2020	2020	PUB	<p>USA</p>	<p>Patients, Principal investigators</p>	<p>Patients</p>	<p>Methodology Paper</p>	<p>Not reported</p>	<p>Not repored&nbsp;</p>
Kunz 2012	2012	PUB	<p>International</p>	<p>Principal investigators</p>	<p>Patients, &nbsp;Program managers, Principal investigators, Product makers, Providers, Public</p>	<p>Narrative review</p>	<p>Not reported</p>	<p>Not reported</p>
MacLennan 2017	2017	PUB	<p>International&nbsp;</p>	<p>Principal investigators</p>	<p>Patients, &nbsp;Payers/purchasers of health services, &nbsp;Providers</p>	<p>Methodology Paper</p>	<p>"key stakeholders (eg, patients, carers, charitable organisations, health care funders)"</p>	<p>Not reported</p>
Rapu 2005	2005	PUB	<p>UK</p>	<p>Providers</p>	<p>Providers</p>	<p>Case Report</p>	<p>"Professional stakeholders are national organisations (eg: RCN, COT, RCM) which represent frontline staff who provide the care described in the clinical guideline"</p>	<p>questionnaires (mail &amp; email), interviews (face-to-face &amp; telephone), advice/feedback role</p>
Wedzicha 2011	2011	PUB	<p>UK</p>	<p>Principal investigators</p>	<p>Patients, Public</p>	<p>Methodology Paper</p>	<p>Not reported</p>	<p>Not reported</p>
