# Supplementary material for: Guidance for engagement in health guideline development: A scoping review
Source: Campbell Syst Rev. 2024 Nov 25;20(4):e70006. doi: 10.1002/cl2.70006 (PMC11586780; doi:10.1002/cl2.70006)
Supplement: Supplementary file 4 — Supporting information. [file CL2-20-e70006-s003.zip › CA000252-study-data/CA000252.json]

{"$schema":"https:\/\/assets.cochrane.org\/schema\/v1\/studies.schema.json","review-level-concepts":{"characteristic-definitions":[{"name":"Notes"},{"name":"Country?"},{"name":"Stakeholder groups in author team"},{"name":"Stakeholder groups for which guidance is provided"},{"name":"Frequency\/Mode\/Level of engagement"},{"name":"Study Design"},{"name":"Definition of stakeholder"}],"covariate-definitions":[],"interventions":[],"outcomes":[],"risk-of-bias-domains":[]},"studies":[{"name":"Grant 2021","year":"2021","data-source":"PUB","identifiers":[],"references":[{"reference-type":"JOURNAL_ARTICLE","primary":false,"authors":"Grant S, Armstrong C, Khodyakov D","title":"Online Modified-Delphi: a Potential Method for Continuous Patient Engagement Across Stages of Clinical Practice Guideline Development","original-title":"","source":"Journal of General Internal Medicine","publication-date":"2021","volume":"36","issue":"","pages":"1746-1750","edition":"","editors":"","publisher":"","city":"","medium":"","identifiers":[]}],"characteristics":[{"name":"Notes","value":""},{"name":"Country?","value":"<p>USA<\/p>"},{"name":"Stakeholder groups in author team","value":"<p>Principal investigators<\/p>"},{"name":"Stakeholder groups for which guidance is provided","value":"<p>Patients<\/p>"},{"name":"Frequency\/Mode\/Level of engagement","value":"<p>Not reported<\/p>"},{"name":"Study Design","value":"<p>Methodology paper<\/p>"},{"name":"Definition of stakeholder","value":"<p>Not reported<\/p>"}],"covariates":[],"arms":[],"results":[]},{"name":"Khodyakov 2020","year":"2020","data-source":"PUB","identifiers":[],"references":[{"reference-type":"JOURNAL_ARTICLE","primary":false,"authors":"Khodyakov D, Grant S, Denger B, Kinnett K, Martin A, Peay H, Coulter I","title":"Practical Considerations in Using Online Modified-Delphi Approaches to Engage Patients and Other Stakeholders in Clinical Practice Guideline Development","original-title":"","source":"The Patient - Patient-Centered Outcomes Research","publication-date":"2020","volume":"13","issue":"","pages":"11-21","edition":"","editors":"","publisher":"","city":"","medium":"","identifiers":[]}],"characteristics":[{"name":"Notes","value":""},{"name":"Country?","value":"<p>USA<\/p>"},{"name":"Stakeholder groups in author team","value":"<p>Patients, Principal investigators<\/p>"},{"name":"Stakeholder groups for which guidance is provided","value":"<p>Patients<\/p>"},{"name":"Frequency\/Mode\/Level of engagement","value":"<p>Not repored&nbsp;<\/p>"},{"name":"Study Design","value":"<p>Methodology Paper<\/p>"},{"name":"Definition of stakeholder","value":"<p>Not reported<\/p>"}],"covariates":[],"arms":[],"results":[]},{"name":"Bjorkqvist 2021","year":"2021","data-source":"PUB","identifiers":[],"references":[{"reference-type":"JOURNAL_ARTICLE","primary":true,"authors":"Bj?rkqvist J, Giles RH, Cornford P, Makaroff LE, Van Hemelrijck M, Darraugh J, Cowl J, MacLennan S, MacLennan SJ","title":"Providing a Framework for Meaningful Patient Involvement in Clinical Practice Guideline Development and Implementation","original-title":"","source":"European Urology Focus","publication-date":"2021","volume":"7","issue":"5","pages":"947-950","edition":"","editors":"","publisher":"","city":"","medium":"","identifiers":[]}],"characteristics":[{"name":"Notes","value":""},{"name":"Country?","value":"<p>United Kingdom, the Netherlands<\/p>"},{"name":"Stakeholder groups in author team","value":"<p>Principal investigators, payers\/purchasers of health services<\/p>"},{"name":"Stakeholder groups for which guidance is provided","value":"<p>Patients<\/p>"},{"name":"Frequency\/Mode\/Level of engagement","value":"<p>Not applicable<\/p>"},{"name":"Study Design","value":"<p>Methodology Paper<\/p>"},{"name":"Definition of stakeholder","value":"<p>Not reported<\/p>"}],"covariates":[],"arms":[],"results":[]},{"name":"Duff 1996","year":"1996","data-source":"PUB","identifiers":[],"references":[{"reference-type":"JOURNAL_ARTICLE","primary":true,"authors":"Duff LA, Kelson M, Marriott S, Mcintosh A, Brown S, Cape J, Marcus N, Traynor M","title":"Clinical guidelines: involving patients and users of services","original-title":"","source":"Journal of Clinical Effectiveness","publication-date":"1996","volume":"1","issue":"3","pages":"104-112","edition":"","editors":"","publisher":"","city":"","medium":"","identifiers":[]}],"characteristics":[{"name":"Notes","value":""},{"name":"Country?","value":"<p>United Kingdom<\/p>"},{"name":"Stakeholder groups for which guidance is provided","value":"<p>Patients,&nbsp;<\/p>"},{"name":"Stakeholder groups in author team","value":"<p>Principal investigators<\/p>"},{"name":"Frequency\/Mode\/Level of engagement","value":"<p>One-time, face-to-face seminar participation. Decision-making role.<\/p>"},{"name":"Study Design","value":"<p>Case report<\/p>"},{"name":"Definition of stakeholder","value":"<p>Not reported<\/p>"}],"covariates":[],"arms":[],"results":[]},{"name":"Wedzicha 2011","year":"2011","data-source":"PUB","identifiers":[],"references":[{"reference-type":"JOURNAL_ARTICLE","primary":true,"authors":"Wedzicha W, Fletcher M, Powell P","title":"Making ERS guidelines relevant and accessible: involving patients and the public","original-title":"","source":"Breathe","publication-date":"2011","volume":"8","issue":"","pages":"9-11","edition":"","editors":"","publisher":"","city":"","medium":"","identifiers":[]}],"characteristics":[{"name":"Notes","value":""},{"name":"Country?","value":"<p>UK<\/p>"},{"name":"Stakeholder groups in author team","value":"<p>Principal investigators<\/p>"},{"name":"Stakeholder groups for which guidance is provided","value":"<p>Patients, Public<\/p>"},{"name":"Frequency\/Mode\/Level of engagement","value":"<p>Not reported<\/p>"},{"name":"Study Design","value":"<p>Methodology Paper<\/p>"},{"name":"Definition of stakeholder","value":"<p>Not reported<\/p>"}],"covariates":[],"arms":[],"results":[]},{"name":"Chalmers 2017","year":"2017","data-source":"PUB","identifiers":[],"references":[{"reference-type":"JOURNAL_ARTICLE","primary":true,"authors":"Chalmers JD, Timothy A, Polverino E, Almagro M, Ruddy T, Powell P, Boyd J","title":"Patient participation in ERS guidelines and research projects: the EMBARC experience","original-title":"","source":"Breathe","publication-date":"2017","volume":"13","issue":"3","pages":"194-207","edition":"","editors":"","publisher":"","city":"","medium":"","identifiers":[]}],"characteristics":[{"name":"Notes","value":""},{"name":"Country?","value":"<p>International<\/p>"},{"name":"Stakeholder groups for which guidance is provided","value":"<p>Patients<\/p>"},{"name":"Stakeholder groups in author team","value":"<p>Patients, Providers<\/p>"},{"name":"Frequency\/Mode\/Level of engagement","value":"<p>Face-to-face engagement, decision-making role<\/p>"},{"name":"Study Design","value":"<p>Case report<\/p>"},{"name":"Definition of stakeholder","value":"<p>Not reported<\/p>"}],"covariates":[],"arms":[],"results":[]},{"name":"MacLennan 2017","year":"2017","data-source":"PUB","identifiers":[],"references":[{"reference-type":"JOURNAL_ARTICLE","primary":true,"authors":"MacLennan SJ, MacLennan S, Bex A, Catto JWF, De Santis M, Glaser AW, Ljungberg B, N'Dow J, Plass K, Trapero-Bertran M, Van Poppel H, Wright P, Giles RH","title":"Changing Current Practice in Urology: Improving Guideline Development and Implementation Through Stakeholder Engagement","original-title":"","source":"European Association of Urology","publication-date":"2017","volume":"72","issue":"2","pages":"161-163","edition":"","editors":"","publisher":"","city":"","medium":"","identifiers":[]}],"characteristics":[{"name":"Notes","value":""},{"name":"Country?","value":"<p>International&nbsp;<\/p>"},{"name":"Stakeholder groups in author team","value":"<p>Principal investigators<\/p>"},{"name":"Stakeholder groups for which guidance is provided","value":"<p>Patients, &nbsp;Payers\/purchasers of health services, &nbsp;Providers<\/p>"},{"name":"Frequency\/Mode\/Level of engagement","value":"<p>Not reported<\/p>"},{"name":"Study Design","value":"<p>Methodology Paper<\/p>"},{"name":"Definition of stakeholder","value":"<p>\"key stakeholders (eg, patients, carers, charitable organisations, health care funders)\"<\/p>"}],"covariates":[],"arms":[],"results":[]},{"name":"Kunz 2012","year":"2012","data-source":"PUB","identifiers":[],"references":[{"reference-type":"JOURNAL_ARTICLE","primary":true,"authors":"Kunz R, Fretheim A, Cluzeau F, Wilt TJ, Qaseem A, Lelgemann M, Kelson M, Guyatt G, Sch?nemann HJ","title":"Guideline Group Composition and Group ProcessesArticle 3 in Integrating and Coordinating Efforts in COPD Guideline Development. An Official ATS\/ERS Workshop Report","original-title":"","source":"Proceedings of the American Thoracic Society","publication-date":"2012","volume":"9","issue":"5","pages":"229-33","edition":"","editors":"","publisher":"","city":"","medium":"","identifiers":[]}],"characteristics":[{"name":"Notes","value":""},{"name":"Country?","value":"<p>International<\/p>"},{"name":"Stakeholder groups for which guidance is provided","value":"<p>Patients, &nbsp;Program managers, Principal investigators, Product makers, Providers, Public<\/p>"},{"name":"Stakeholder groups in author team","value":"<p>Principal investigators<\/p>"},{"name":"Frequency\/Mode\/Level of engagement","value":"<p>Not reported<\/p>"},{"name":"Study Design","value":"<p>Narrative review<\/p>"},{"name":"Definition of stakeholder","value":"<p>Not reported<\/p>"}],"covariates":[],"arms":[],"results":[]},{"name":"Eccles 2012","year":"2012","data-source":"PUB","identifiers":[],"references":[{"reference-type":"JOURNAL_ARTICLE","primary":true,"authors":"Eccles MP, Grimshaw JM, Shekelle P, Sch?nemann HJ, Woolf S","title":"Developing clinical practice guidelines: target audiences, identifying topics for guidelines, guideline group composition and functioning and conflicts of interest","original-title":"","source":"Implementation Science","publication-date":"2012","volume":"7","issue":"","pages":"60","edition":"","editors":"","publisher":"","city":"","medium":"","identifiers":[]}],"characteristics":[{"name":"Notes","value":""},{"name":"Country?","value":"<p>International (Canada, UK, USA)<\/p>"},{"name":"Stakeholder groups for which guidance is provided","value":"<p>Patients, &nbsp;Payers\/purchasers of health services, Providers, &nbsp;Product makers<\/p>"},{"name":"Stakeholder groups in author team","value":"<p>Principal investigators<\/p>"},{"name":"Frequency\/Mode\/Level of engagement","value":"<p>Not applicable<\/p>"},{"name":"Study Design","value":"<p>Methodology paper<\/p>"},{"name":"Definition of stakeholder","value":"<p>Not reported<\/p>"}],"covariates":[],"arms":[],"results":[]},{"name":"Armstrong 2017","year":"2017","data-source":"PUB","identifiers":[],"references":[{"reference-type":"JOURNAL_ARTICLE","primary":false,"authors":"Armstrong MJ, Mullins CD, Gronseth GS, Gagliardi AR?","title":"Framework for enhancing clinical practice guidelines through continuous patient engagement","original-title":"","source":"Health Expectations","publication-date":"2017","volume":"20","issue":"","pages":"3-10","edition":"","editors":"","publisher":"","city":"","medium":"","identifiers":[]}],"characteristics":[{"name":"Notes","value":""},{"name":"Country?","value":"<p>USA<\/p>"},{"name":"Stakeholder groups for which guidance is provided","value":"<p>Patients, &nbsp;Public<\/p>"},{"name":"Stakeholder groups in author team","value":"<p>Principal investigators<\/p>"},{"name":"Frequency\/Mode\/Level of engagement","value":"<p>Not reported<\/p>"},{"name":"Study Design","value":"<p>Methodology Paper<\/p>"},{"name":"Definition of stakeholder","value":"<p>\"We use the term 'patient' to refer to all of the lay stakeholders filling this role, consistent with other frameworks\"<\/p>"}],"covariates":[],"arms":[],"results":[]},{"name":"English 2017","year":"2017","data-source":"PUB","identifiers":[],"references":[{"reference-type":"JOURNAL_ARTICLE","primary":true,"authors":"English M, Irimu G, Nyamai R, Were F, Garner P, Opiyo N","title":"Developing guidelines in low-income and middle- income countries: lessons from Kenya","original-title":"","source":"Arch Dis Child","publication-date":"2017","volume":"102","issue":"","pages":"846-851","edition":"","editors":"","publisher":"","city":"","medium":"","identifiers":[]}],"characteristics":[{"name":"Notes","value":""},{"name":"Country?","value":"<p>Kenya, UK<\/p>"},{"name":"Stakeholder groups for which guidance is provided","value":"<p>Patients, Policymakers, &nbsp;Providers, Principal investigators<\/p>"},{"name":"Stakeholder groups in author team","value":"<p>Principal investigators, Policymakers<\/p>"},{"name":"Frequency\/Mode\/Level of engagement","value":"<p>Face-to-face, decision-making<\/p>"},{"name":"Study Design","value":"<p>Case report<\/p>"},{"name":"Definition of stakeholder","value":"<p>\"The second was to engage government personnel and those with a major potential role in promoting ownership and adoption of policy in a shared decision-making process\"<\/p>"}],"covariates":[],"arms":[],"results":[]},{"name":"Fretheim 2006","year":"2006","data-source":"PUB","identifiers":[],"references":[{"reference-type":"JOURNAL_ARTICLE","primary":true,"authors":"Fretheim A, Sch?nemann HJ, Oxman AD","title":"Improving the use of research evidence in guideline development: 3. Group composition and consultation process","original-title":"","source":"Health Research Policy and Systems","publication-date":"2006","volume":"4","issue":"","pages":"15","edition":"","editors":"","publisher":"","city":"","medium":"","identifiers":[]}],"characteristics":[{"name":"Notes","value":""},{"name":"Country?","value":"<p>International (Italy, Norway)<\/p>"},{"name":"Stakeholder groups for which guidance is provided","value":"<p>Patients, &nbsp;Policymakers, &nbsp;Providers, &nbsp;Program managers<\/p>"},{"name":"Stakeholder groups in author team","value":"<p>Principal investigators<\/p>"},{"name":"Frequency\/Mode\/Level of engagement","value":"<p>Not applicable<\/p>"},{"name":"Study Design","value":"<p>Narrative review<\/p>"},{"name":"Definition of stakeholder","value":"<p>\"Stakeholders such as consumers, health professionals that work within the relevant area, and managers or policy makers.\"<\/p>"}],"covariates":[],"arms":[],"results":[]},{"name":"Kelson 2012","year":"2012","data-source":"PUB","identifiers":[],"references":[{"reference-type":"JOURNAL_ARTICLE","primary":true,"authors":"Kelson M, Akl EA, Bastian H, Cluzeau F, Curtis JR, Guyatt G, Montori VM, Oliver S, Sch?nemann HJ","title":"Integrating Values and Consumer Involvement in Guidelines with the Patient at the Center","original-title":"","source":"Proceedings of the American Thoracic Society","publication-date":"2012?","volume":"9","issue":"5","pages":"262-8","edition":"","editors":"","publisher":"","city":"","medium":"","identifiers":[]}],"characteristics":[{"name":"Notes","value":""},{"name":"Country?","value":"<p>International<\/p>"},{"name":"Stakeholder groups for which guidance is provided","value":"<p>Patients, Providers<\/p>"},{"name":"Stakeholder groups in author team","value":"<p>Principal investigators<\/p>"},{"name":"Frequency\/Mode\/Level of engagement","value":"<p>Not applicable<\/p>"},{"name":"Study Design","value":"<p>Narrative review<\/p>"},{"name":"Definition of stakeholder","value":"<p>\"People with a legitimate interest in guideline development include those who deliver care (healthcare professionals), those who finance, commission, manage, and assure care (government, policymakers, healthcare providers, and regulators), those who develop and manufacture healthcare products, and those who receive care (consumers of healthcare)\"<\/p>"}],"covariates":[],"arms":[],"results":[]},{"name":"Rapu 2005","year":"2005","data-source":"PUB","identifiers":[],"references":[{"reference-type":"JOURNAL_ARTICLE","primary":true,"authors":"Rapu C","title":"Enhancing Involvement in NICE guideline development","original-title":"","source":"Nursing Standard","publication-date":"2005","volume":"20","issue":"2","pages":"48-50","edition":"","editors":"","publisher":"","city":"","medium":"","identifiers":[]}],"characteristics":[{"name":"Notes","value":""},{"name":"Country?","value":"<p>UK<\/p>"},{"name":"Stakeholder groups in author team","value":"<p>Providers<\/p>"},{"name":"Stakeholder groups for which guidance is provided","value":"<p>Providers<\/p>"},{"name":"Frequency\/Mode\/Level of engagement","value":"<p>questionnaires (mail &amp; email), interviews (face-to-face &amp; telephone), advice\/feedback role<\/p>"},{"name":"Study Design","value":"<p>Case Report<\/p>"},{"name":"Definition of stakeholder","value":"<p>\"Professional stakeholders are national organisations (eg: RCN, COT, RCM) which represent frontline staff who provide the care described in the clinical guideline\"<\/p>"}],"covariates":[],"arms":[],"results":[]},{"name":"GIN 2021","year":"2021","data-source":"PUB","identifiers":[],"references":[{"reference-type":"OTHER","primary":true,"authors":"GIN","title":"GIN Public Toolkit","original-title":"","source":"Guidelines International Network","publication-date":"2021","volume":"?Available from: https:\/\/g-i-n.net\/wp-content\/uploads\/2023\/07\/Toolkit-combined.pdf","issue":"","pages":"","edition":"","editors":"","publisher":"","city":"","medium":"","identifiers":[]}],"characteristics":[{"name":"Notes","value":""},{"name":"Country?","value":"<p>International&nbsp;<\/p>"},{"name":"Stakeholder groups in author team","value":"<p>Patients, Principal investigators<\/p>"},{"name":"Stakeholder groups for which guidance is provided","value":"<p>Patients, Providers, Public<\/p>"},{"name":"Frequency\/Mode\/Level of engagement","value":"<p>Not applicable<\/p>"},{"name":"Study Design","value":"<p>Methodology paper<\/p>"},{"name":"Definition of stakeholder","value":"<p>\"Patients and the public can refer to people with personal experience of a disease, condition or service (patients, consumers, users), their carers or family members, and people representing a collective group of patients or carers (representatives or advocates). It may also refer to members of society interested in health and social care services, or whose life is affected directly or indirectly by a guideline (citizens, taxpayers, the public).\"<\/p>"}],"covariates":[],"arms":[],"results":[]},{"name":"Adams 2022","year":"2022","data-source":"PUB","identifiers":[],"references":[{"reference-type":"JOURNAL_ARTICLE","primary":true,"authors":"Adams AN, Chamberlain D, Thorup CB, Gr?nkj?r M, Conroy T","title":"Ethical and feasible stakeholder engagement in guideline development","original-title":"","source":"Collegian","publication-date":"2022","volume":"30","issue":"1","pages":"101-109","edition":"","editors":"","publisher":"","city":"","medium":"","identifiers":[]}],"characteristics":[{"name":"Notes","value":""},{"name":"Country?","value":"<p>Australia, Denmark<\/p>"},{"name":"Stakeholder groups in author team","value":"<p>Principal investigators<\/p>"},{"name":"Stakeholder groups for which guidance is provided","value":"<p>Patients, &nbsp;Principal investigators, &nbsp;Providers,<\/p>"},{"name":"Frequency\/Mode\/Level of engagement","value":"<p>Not reported<\/p>"},{"name":"Study Design","value":"<p>Methodology paper<\/p>"},{"name":"Definition of stakeholder","value":"<p>\"Within guideline development, stakeholders include those who have a legitimate interest in a guideline and\/or who may affect, or be affected by it. Stakeholders may include health professionals, patients and their representatives, those financing, managing or monitoring care, employers, and manufacturers.\"&nbsp;<\/p>"}],"covariates":[],"arms":[],"results":[]}]}
