# Supplementary material for: Guidance for engagement in health guideline development: A scoping review
Source: Campbell Syst Rev. 2024 Nov 25;20(4):e70006. doi: 10.1002/cl2.70006 (PMC11586780; doi:10.1002/cl2.70006)
Supplement: Supplementary file 4 — Supporting information. [file CL2-20-e70006-s003.zip › CA000252-study-data/CA000252-included.ris]

TY  - JOUR
AU  - Adams,A.N.
AU  - Chamberlain,D.
AU  - Thorup,C.B.
AU  - Grønkjær,M.
AU  - Conroy,T.
TI  - Ethical and feasible stakeholder engagement in guideline development
JF  - Collegian
DA  - 2022///
VL  - 30
IS  - 1
SP  - 101
EP  - 109
NS  - Adams 2022
ER  - 

TY  - JOUR
AU  - Armstrong,M.J.
AU  - Mullins,C.D.
AU  - Gronseth,G.S.
AU  - Gagliardi AR 
TI  - Framework for enhancing clinical practice guidelines through continuous patient engagement
JF  - Health Expectations
DA  - 2017///
VL  - 20
SP  - 3
EP  - 10
NS  - Armstrong 2017
ER  - 

TY  - JOUR
AU  - Björkqvist,J.
AU  - Giles,R.H.
AU  - Cornford,P.
AU  - Makaroff,L.E.
AU  - Van Hemelrijck,M.
AU  - Darraugh,J.
AU  - Cowl,J.
AU  - MacLennan,S.
AU  - MacLennan,S.J.
TI  - Providing a Framework for Meaningful Patient Involvement in Clinical Practice Guideline Development and Implementation
JF  - European Urology Focus
DA  - 2021///
VL  - 7
IS  - 5
SP  - 947
EP  - 950
NS  - Bjorkqvist 2021
ER  - 

TY  - JOUR
AU  - Chalmers,J.D.
AU  - Timothy,A.
AU  - Polverino,E.
AU  - Almagro,M.
AU  - Ruddy,T.
AU  - Powell,P.
AU  - Boyd,J.
TI  - Patient participation in ERS guidelines and research projects: the EMBARC experience
JF  - Breathe
DA  - 2017///
VL  - 13
IS  - 3
SP  - 194
EP  - 207
NS  - Chalmers 2017
ER  - 

TY  - JOUR
AU  - Duff,L.A.
AU  - Kelson,M.
AU  - Marriott,S.
AU  - Mcintosh,A.
AU  - Brown,S.
AU  - Cape,J.
AU  - Marcus,N.
AU  - Traynor,M.
TI  - Clinical guidelines: involving patients and users of services
JF  - Journal of Clinical Effectiveness
DA  - 1996///
VL  - 1
IS  - 3
SP  - 104
EP  - 112
NS  - Duff 1996
ER  - 

TY  - JOUR
AU  - Eccles,M.P.
AU  - Grimshaw,J.M.
AU  - Shekelle,P.
AU  - Schünemann,H.J.
AU  - Woolf,S.
TI  - Developing clinical practice guidelines: target audiences, identifying topics for guidelines, guideline group composition and functioning and conflicts of interest
JF  - Implementation Science
DA  - 2012///
VL  - 7
SP  - 60
NS  - Eccles 2012
ER  - 

TY  - JOUR
AU  - English,M.
AU  - Irimu,G.
AU  - Nyamai,R.
AU  - Were,F.
AU  - Garner,P.
AU  - Opiyo,N.
TI  - Developing guidelines in low-income and middle- income countries: lessons from Kenya
JF  - Arch Dis Child
DA  - 2017///
VL  - 102
SP  - 846
EP  - 851
NS  - English 2017
ER  - 

TY  - JOUR
AU  - Fretheim,A.
AU  - Schünemann,H.J.
AU  - Oxman,A.D.
TI  - Improving the use of research evidence in guideline development: 3. Group composition and consultation process
JF  - Health Research Policy and Systems
DA  - 2006///
VL  - 4
SP  - 15
NS  - Fretheim 2006
ER  - 

TY  - GEN
AU  - GIN
TI  - GIN Public Toolkit
JF  - Guidelines International Network
DA  - 2021///
VL  -  Available from: https://g-i-n.net/wp-content/uploads/2023/07/Toolkit-combined.pdf
NS  - GIN 2021
ER  - 

TY  - JOUR
AU  - Grant,S.
AU  - Armstrong,C.
AU  - Khodyakov,D.
TI  - Online Modified-Delphi: a Potential Method for Continuous Patient Engagement Across Stages of Clinical Practice Guideline Development
JF  - Journal of General Internal Medicine
DA  - 2021///
VL  - 36
SP  - 1746
EP  - 1750
NS  - Grant 2021
ER  - 

TY  - JOUR
AU  - Kelson,M.
AU  - Akl,E.A.
AU  - Bastian,H.
AU  - Cluzeau,F.
AU  - Curtis,J.R.
AU  - Guyatt,G.
AU  - Montori,V.M.
AU  - Oliver,S.
AU  - Schünemann,H.J.
TI  - Integrating Values and Consumer Involvement in Guidelines with the Patient at the Center
JF  - Proceedings of the American Thoracic Society
DA  - 2012 
VL  - 9
IS  - 5
SP  - 262
EP  - 8
NS  - Kelson 2012
ER  - 

TY  - JOUR
AU  - Khodyakov,D.
AU  - Grant,S.
AU  - Denger,B.
AU  - Kinnett,K.
AU  - Martin,A.
AU  - Peay,H.
AU  - Coulter,I.
TI  - Practical Considerations in Using Online Modified-Delphi Approaches to Engage Patients and Other Stakeholders in Clinical Practice Guideline Development
JF  - The Patient - Patient-Centered Outcomes Research
DA  - 2020///
VL  - 13
SP  - 11
EP  - 21
NS  - Khodyakov 2020
ER  - 

TY  - JOUR
AU  - Kunz,R.
AU  - Fretheim,A.
AU  - Cluzeau,F.
AU  - Wilt,T.J.
AU  - Qaseem,A.
AU  - Lelgemann,M.
AU  - Kelson,M.
AU  - Guyatt,G.
AU  - Schünemann,H.J.
TI  - Guideline Group Composition and Group ProcessesArticle 3 in Integrating and Coordinating Efforts in COPD Guideline Development. An Official ATS/ERS Workshop Report
JF  - Proceedings of the American Thoracic Society
DA  - 2012///
VL  - 9
IS  - 5
SP  - 229
EP  - 33
NS  - Kunz 2012
ER  - 

TY  - JOUR
AU  - MacLennan,S.J.
AU  - MacLennan,S.
AU  - Bex,A.
AU  - Catto,J.W.F.
AU  - De Santis,M.
AU  - Glaser,A.W.
AU  - Ljungberg,B.
AU  - N'Dow,J.
AU  - Plass,K.
AU  - Trapero-Bertran,M.
AU  - Van Poppel,H.
AU  - Wright,P.
AU  - Giles,R.H.
TI  - Changing Current Practice in Urology: Improving Guideline Development and Implementation Through Stakeholder Engagement
JF  - European Association of Urology
DA  - 2017///
VL  - 72
IS  - 2
SP  - 161
EP  - 163
NS  - MacLennan 2017
ER  - 

TY  - JOUR
AU  - Rapu,C.
TI  - Enhancing Involvement in NICE guideline development
JF  - Nursing Standard
DA  - 2005///
VL  - 20
IS  - 2
SP  - 48
EP  - 50
NS  - Rapu 2005
ER  - 

TY  - JOUR
AU  - Wedzicha,W.
AU  - Fletcher,M.
AU  - Powell,P.
TI  - Making ERS guidelines relevant and accessible: involving patients and the public
JF  - Breathe
DA  - 2011///
VL  - 8
SP  - 9
EP  - 11
NS  - Wedzicha 2011
ER  - 
