# Supplementary material for: Guidance for engagement in health guideline development: A scoping review
Source: Campbell Syst Rev. 2024 Nov 25;20(4):e70006. doi: 10.1002/cl2.70006 (PMC11586780; doi:10.1002/cl2.70006)
Supplement: Supplementary file 4 — Supporting information. [file CL2-20-e70006-s003.zip › CA000252-study-data/CA000252-excluded.ris]

TY  - JOUR
AU  - Brouwers,M.C.
AU  - Vukmirovic,M.
AU  - Spithoff,K.
AU  - Zwaal,C.
AU  - McNair,S.
AU  - Peek,N.
TI  - Engaging Cancer Patients in Clinical Practice Guideline Development: A Pilot Study
JF  - Curr. Oncol.
DA  - 2018///
VL  - 25
IS  - 4
SP  - 250
EP  - 256
N1  - Not guidance, study of models of engagement
NS  - Brouwers 2018
ER  - 

TY  - JOUR
AU  - Devlin,J.W.
AU  - Skrobik,Y.
AU  - Rochwerg,B.
AU  - Nunnally,M.E.
AU  - Needham,D.M.
AU  - Gelinas,C.
AU  - Pandharipande,P.P.
AU  - Slooter,A.J.
AU  - Watson,P.L.
AU  - Weinhouse,G.L.
AU  - Kho,M.E.
AU  - Centofanti,J.
AU  - Price,C.
AU  - Harmon,L.
AU  - Misak  C
AU  - Flood,P.
AU  - Alhazzani,W.
TI  - Methodologic Innovation in Creating Clinical Practice Guidelines: Insights From the 2018 Society of Critical Care Medicine Pain, Agitation/Sedation, Delirium, Immobility, and Sleep Disruption Guideline Effort
JF  - Critical Care Medicine 
DA  - 2018///
VL  - 46
IS  - 9
SP  - 1457
EP  - 1463
N1  - Not guidance, example of development
NS  - Devlin 2018
ER  - 

TY  - JOUR
AU  - Dunning,T.
AU  - Savage,S.
AU  - Duggan,N.
AU  - Martin,P.
TI  - Developing clinical guidelines for end-of-life care: blending evidence and consensus
JF  - Int J Palliat Nurs.
DA  - 2012///
VL  - 18
IS  - 8
SP  - 397
EP  - 405
N1  - Not guidance, example of development
NS  - Dunning 2012
ER  - 

TY  - JOUR
AU  - Morgano,G.P.
AU  - Fulceri,F.
AU  - Nardocci,F.
AU  - Barbui,C.
AU  - Ostuzzi,G.
AU  - Papola,D.
AU  - Fatta,L.M.
AU  - Fauci,A.J.
AU  - Coclite,D.
AU  - Napoletano,A.
AU  - De Crescenzo,F.
AU  - D'Alò,G.L.
AU  - Amato,L.
AU  - Cinquini,M.
AU  - Lannone,P.
AU  - Schünemann,H.J.
AU  - Scatonni,M.L.
TI  - Introduction and methods of the evidence-based guidelines for the diagnosis and management of autism spectrum disorder by the Italian National Institute of Health
JF  - Health and Quality of Life Outcomes
DA  - 2020///
VL  - 18
IS  - 1
SP  - 81
N1  - Not guidance, example of development
NS  - Morgano 2020
ER  - 

TY  - JOUR
AU  - Schünemann,H.J.
AU  - Lerda,D.
AU  - Dimitrova,N.
AU  - Alonso-Coello,P.
AU  - Gräwingholt,A.
AU  - Quinn,C.
AU  - Follmann,M.
AU  - Mansel,R.
AU  - Sardanelli,F.
AU  - Rossi,P.G.
AU  - Lebeau,A.
AU  - Nyström,L.
AU  - Broeders,M.
AU  - Ioannidou-Mouzaka,L.
AU  - Duffy,S.W.
AU  - Borisch,B.
AU  - Fitzpatrick,P.
AU  - Hofvind,S.
AU  - Castells,X.
AU  - Giordano,L.
AU  - Warman,S.
AU  - Saz-Parkinson,Z.
TI  - Methods for Development of the European Commission Initiative on Breast Cancer Guidelines
JF  - Annals of Internal Medicine
DA  - 2019///
VL  - 171
IS  - 4
SP  - 273
EP  - 280
N1  - Not guidance, example of development
NS  - Schunemann 2019
ER  - 

TY  - JOUR
AU  - Shin,J.J.
TI  - Involving Stakeholders in the Development of Clinical Practice Guidelines
JF  - Otolaryngology-head and neck surgery : official journal of American Academy of Otolaryngology-Head and Neck Surgery
DA  - 2014///
VL  - 150
IS  - 6
SP  - 907
EP  - 9
N1  - Not guidance - example of engagement
NS  - Shin 2014
ER  - 

TY  - JOUR
AU  - Weiss,S.L.
AU  - Peters,M.J.
AU  - Alhazzani,W.
AU  - Agus,M.S.D.
AU  - Flori,H.R.
AU  - Inwald,D.P.
AU  - Nadel,S.
AU  - Schlapbach,L.J.
AU  - Tasker,R.C.
AU  - Argent,A.C.
AU  - Brierley,J.
AU  - Carcillo,J.
AU  - Carrol,E.D.
AU  - Carroll,C.L.
AU  - Cheifetz,I.M.
AU  - Choong,K.
AU  - Cies,J.J.
AU  - Cruz,A.T.
AU  - De Luca,D.
AU  - Deep,A.
AU  - Faust,S.N.
AU  - De Oliveira,C.F.
AU  - Hall,M.W.
AU  - Ishimine,P.
AU  - Javouhey,E.
AU  - Joosten,K.F.M.
AU  - Joshi,P.
AU  - Karam,O.
AU  - Kneyber,M.C.J.
AU  - Lemson,J.
AU  - MacLaren,G.
AU  - Mehta,N.M.
AU  - Møller,M.H.
AU  - Newth,C.J.L.
AU  - Nguyen,T.C.
AU  - Nishisaki,A.
AU  - Nunnally,M.E.
AU  - Parker,M.M.
AU  - Paul,R.M.
AU  - Randolph,A.G.
AU  - Ranjit,S.
AU  - Romer,L.H.
AU  - Scott,H.F.
AU  - Tume,L.N.
AU  - Verger,J.T.
AU  - williams,E.A.
AU  - Wolf,J.
AU  - Wong,H.R.
AU  - Zimmerman,J.J.
AU  - Kissoon,N.
AU  - Tissieres,P.
TI  - Surviving sepsis campaign international guidelines for the management of septic shock and sepsis-associated organ dysfunction in children
JF  - Intensive Care Med
DA  - 2020///
VL  - 46
IS  - Suppl 1
SP  - S10
EP  - S67
N1  - not guidance, example of development
NS  - Weiss 2020
ER  - 

TY  - JOUR
AU  - Wiercioch,W.
AU  - Nieuwlaat,R.
AU  - Akl,E.A.
AU  - Kunkle,R.
AU  - Alexander,K.E.
AU  - Cuker,A.
AU  - Rajasekhar,A.
AU  - Alonso-Coello,P.
AU  - Anderson,D.R.
AU  - Bates,S.M.
AU  - Cushman,M.
AU  - Dahm,P.
AU  - Guyatt,G.
AU  - Iorio,A.
AU  - Lim,W.
AU  - Lyman,G.H.
AU  - Middeldorp,S.
AU  - Monagle,P.
AU  - Mustafa,R.A.
AU  - Neumann,I.
AU  - Ortel,T.L.
AU  - Rochwerg,B.
AU  - Santesso,N.
AU  - Vesely,S.K.
AU  - Witt,D.M.
AU  - Schünemann,H.J.
TI  - Methodology for the American Society of Hematology VTE guidelines: current best practice, innovations, and experiences
JF  - Blood Adv 
DA  - 2020///
VL  - 4
IS  - 10
SP  - 2351
EP  - 2365
N1  - Not guidance, example of development
NS  - Wiercioch 2020
ER  - 

TY  - JOUR
AU  - Wise
AU  - CG; Billi,J.E.
TI  - A model for practice guideline adaptation and implementation: Empowerment of the physician
JF  - Journal on QUality Improvement
DA  - 1995///
VL  - 21
IS  - 9
SP  - 465
EP  - 476
N1  - Guideline adaptation
NS  - Wise 1995
ER  - 

TY  - JOUR
AU  - van der Ham,A.J.
AU  - van Erp,N.
AU  - Broerse,J.E.W.
TI  - Monitoring and evaluation of patient involvement in clinical practice guideline development: lessons from the Multidisciplinary Guideline for Employment and Severe Mental Illness, the Netherlands
JF  - Health Expectations
DA  - 2016///
VL  - 19
IS  - 2
SP  - 471
EP  - 482
N1  - Not guidance, example of development
NS  - van der Ham 2016
ER  - 

TY  - JOUR
AU  - van der Weijden,T.
AU  - Dreesens,D.
AU  - Faber,M.J.
AU  - Bos,N.
AU  - Drenthen,T.
AU  - Maas,I.
AU  - Kersten,S.
AU  - Malanda,U.
AU  - van der Scheur,S.
AU  - Post,H.
AU  - Knops,A.
TI  - Developing quality criteria for patient-directed knowledge tools related to clinical practice guidelines. A development and consensus study
JF  - Health Expect
DA  - 2018///
VL  - 00
SP  - 1
EP  - 8
N1  - Not guidance, quality criteria for patient-decision aids based on guidelines
NS  - vanderWeijden 2018
ER  - 
