# Supplementary material for: Guidance for engagement in health guideline development: A scoping review
Source: Campbell Syst Rev. 2024 Nov 25;20(4):e70006. doi: 10.1002/cl2.70006 (PMC11586780; doi:10.1002/cl2.70006)
Supplement: Supplementary file 4 — Supporting information. [file CL2-20-e70006-s003.zip › CA000252-other-references/CA000252-additional-references.ris]

TY  - JOUR
AU  - Armstrong,M.J.
AU  - Gronseth,G.S.
AU  - Gagliardi,A.R.
AU  - & Mullins,C.D.
TI  - Participation and consultation engagement strategies have complementary roles: A case study of patient and public involvement in clinical practice guideline development
JF  - Health Expectations
DA  - 2020///
VL  - 23
IS  - 2
SP  - 423
EP  - 432
ER  - 

TY  - JOUR
AU  - Arksey H & O'Malley,L.
TI  - Scoping studies: towards a methodological framework
JF  - International Journal of Social Research Methodology
DA  - 2005///
VL  - 8
SP  - 19
EP  - 32
ER  - 

TY  - JOUR
AU  - Armstrong
AU  - M. J.
AU  - Bloom
AU  - J. A.
TI  - Patient involvement in guidelines is poor five years after institute of medicine standards: review of guideline methodologies
JF  - Research Involvement and Engagemen
DA  - 2017///
VL  - 3
IS  - 1
SP  - 19
ER  - 

TY  - JOUR
AU  - Armstrong
AU  - M.J.
AU  - Rueda
AU  - J.D.
AU  - Gronseth
AU  - G.S.
AU  - Mullins
AU  - C.D.
TI  - Framework for enhancing clinical practice guidelines through continuous patient engagement
JF  - Health Expectations
DA  - 2017///
VL  - 20
IS  - 1
SP  - 3
ER  - 

TY  - JOUR
AU  - Armstrong MJ.
AU  - Mullins,C.D.
AU  - Gronseth,G.S.
AU  - & Gagliardi,A.R.
TI  - Impact of patient involvement on clinical practice guideline development: a parallel group study
JF  - Implementation Science
DA  - 2018///
VL  - 13
IS  - 1
SP  - 55
ER  - 

TY  - JOUR
AU  - Carroll,C.
TI  - Qualitative evidence synthesis to improve implementation of clinical guidelines
JF  - BMJ
DA  - 2017///
VL  - 356
SP  - j80
ER  - 

TY  - JOUR
AU  - Concannon
AU  - T.W.
AU  - Meissner
AU  - P.
AU  - Grunbaum
AU  - J.A.
AU  - McElwee
AU  - N.
AU  - Guise
AU  - J.M.
AU  - Santa
AU  - J.
AU  - Conway
AU  - P.H.
AU  - Daudelin
AU  - D.
AU  - Morrato
AU  - E.H.
AU  - Leslie
AU  - L.K.
TI  - A new taxonomy for stakeholder engagement in patient-centered outcomes research.
JF  - J Gen Intern Med
DA  - 2012///
VL  - 27
IS  - 8
SP  - 985
EP  - 91
ER  - 

TY  - JOUR
AU  - Concannon,T.W.
AU  - Grant,S.
AU  - Welch,V.
AU  - Petkovic,J.
AU  - Selby,J.
AU  - Crowe,S.
AU  - Synnot,A.
TI  - Practical guidance for involving stakeholders in health research
JF  - J Gen Intern Med
DA  - 2019///
VL  - 34
IS  - 3
SP  - 458
EP  - 463
ER  - 

TY  - JOUR
AU  - Crowe
AU  - S.
TI  - “Who inspired my thinking?- Sherry Arnstein.”
JF  - Research for All
DA  - 2017///
VL  - 1
IS  - 1
SP  - 143
EP  - 146
ER  - 

TY  - JOUR
AU  - Díaz del Campo,P.
AU  - Gracia,J.
AU  - Blasco,J.A.
AU  - & Andradas,E.
TI  - A strategy for patient involvement in clinical practice guidelines: methodological approaches
JF  - BMJ Quality & Safety
DA  - 2011///
VL  - 20
IS  - 9
SP  - 779
EP  - 784
ER  - 

TY  - JOUR
AU  - Esmail,L.
AU  - Moore,E.
AU  - Rein,A.
TI  - Evaluating patient and stakeholder engagement in research: moving from theory to practice
JF  - J Comp Eff Res
DA  - 2015///
VL  - 4
IS  - 2
SP  - 133
EP  - 45
ER  - 

TY  - JOUR
AU  - Frank,L.
AU  - Morton,S.C.
AU  - Guise,J.M.
AU  - Jull,J.
AU  - Concannon,T.
AU  - Tugwell,P.
TI  - Engaging patients and other non-researchers in health research: defining research engagement
JF  - J Gen Intern Med
DA  - 2020///
VL  - 35
IS  - 1
SP  - 307
EP  - 314
ER  - 

TY  - JOUR
AU  - Gates,M.
AU  - Gates,A.
AU  - Guitard,S.
AU  - Pollock,M.
AU  - Hartling,L.
TI  - Guidance for overviews of reviews continues to accumulate, but important challenges remain: a scoping review
JF  - Systematic Reviews 
DA  - 2020///
VL  - 9
SP  - 254
ER  - 

TY  - JOUR
AU  - Gillard,S.
AU  - Simons,L.
AU  - Turner,K.
AU  - Lucock,M.
AU  - Edwards,C.
TI  - Patient and public involvement in the coproduction of knowledge: reflection on the analysis of qualitative data in a mental health study
JF  - Qual Health Res
DA  - 2012///
VL  - 22
IS  - 8
SP  - 1126
EP  - 1137
ER  - 

TY  - JOUR
AU  - Guyatt
AU  - G.H.
AU  - Oxman
AU  - A.D.
AU  - Vist
AU  - G.E.
AU  - Kunz
AU  - R.
AU  - Falck-Ytter
AU  - Y.
AU  - Alonso-Coello
AU  - P.
AU  - Schunemann
AU  - H.J.
TI  - GRADE: an emerging consensus on rating quality of evidence and strength of recommendations
JF  - BMJ
DA  - 2008///
VL  - 336
SP  - 924
ER  - 

TY  - JOUR
AU  - Hoddinott
AU  - P.
AU  - Pollock
AU  - A.
AU  - O'Cathain
AU  - A.
AU  - Boyer
AU  - I.
AU  - Taylor
AU  - J.
AU  - MacDonald
AU  - C.
AU  - Oliver
AU  - S.
AU  - Donovan
AU  - J.L
TI  - How to incorporate patient and public perspectives into the design and conduct of research
JF  - F1000 Research
DA  - 2018///
VL  - 7
SP  - 752
ER  - 

TY  - BOOK
AU  - Institute of Medicine (US) Committee on Standards for Developing Trustworthy Clinical Practice Guidelines
BT  - Clinical practice guidelines we can trust
DA  - 2011///
ET  - Graham R, Mancher M, Miller Wolman D, Greenfield S, Steinberg E [Eds]
PB  - National Academies Press
CY  - Washington (DC)
ER  - 

TY  - JOUR
AU  - Khabsa,J.
AU  - Petkovic,J.
AU  - Riddle,A.
AU  - Lytvyn,L.
AU  - Magwood,O.
AU  - Atwere,P.
AU  - Campbell,P.
AU  - et al. 
TI  - PROTOCOL: Conflict of interest issues when engaging stakeholders in health and healthcare guideline development: A systematic review
JF  - Campbell Systematic Reviews
DA  - 2022///
VL  - 18
IS  - 2
SP  - e1232
ER  - 

TY  - JOUR
AU  - Lavis
AU  - J.N.
AU  - Paulsen
AU  - E.J.
AU  - Oxman
AU  - A.D.
AU  - Moynihan
AU  - R
TI  - Evidence-informed health policy 2 – Survey of organizations that support the use of research evidence
JF  - Implementation Sci
DA  - 2008///
VL  - 3
IS  - 1
SP  - 54
ER  - 

TY  - JOUR
AU  - Levac,D.
AU  - Colquhoun,H.
AU  - O'Brien,K.
TI  - Scoping studies: advancing the methodology
JF  - Implementation Science
DA  - 2010///
VL  - 5
SP  - 69
ER  - 

TY  - JOUR
AU  - Magwood,O.
AU  - Riddle,A.
AU  - Petkovic,J.
AU  - Lytvyn,L.
AU  - Khabsa,J.
AU  - Atwere,P.
AU  - Akl,E.A.
TI  - PROTOCOL: Barriers and facilitators to stakeholder engagement in health guideline development: A qualitative evidence synthesis
JF  - Campbell Systematic Reviews
DA  - 2022///
VL  - 18
IS  - 2
SP  - e1237
ER  - 

TY  - JOUR
AU  - Movsisyan,A.
AU  - Arnold,L.
AU  - Evans,R.
AU  - Hallingberg,B.
AU  - Moore,G.
AU  - O'Cathain,A.
AU  - Pfadenhauer,L.M.
TI  - Adapting evidence-informed complex population health interventions for new contexts: a systematic review of guidance
JF  - Implementation Science
DA  - 2019///
VL  - 14
SP  - 105
ER  - 

TY  - JOUR
AU  - Oliver
AU  - S.R.
AU  - Rees
AU  - R.W.
AU  - Clarke-Jones
AU  - L.
AU  - Milne
AU  - R.
AU  - Oakley
AU  - A.R.
AU  - Gabbay
AU  - J.
AU  - Stein
AU  - K.
AU  - Buchanan
AU  - P.
AU  - Gyte
AU  - G
TI  - A multidimensional conceptual framework for analysing public involvement in health services research
JF  - Health Expect
DA  - 2008///
VL  - 11
IS  - 1
SP  - 72
EP  - 84
ER  - 

TY  - JOUR
AU  - Oliver,K.
AU  - Lorenc,T.
AU  - Innvaer,S.
TI  - New directions in evidence-based policy research: a critical analysis of the literature
JF  - Health Res Policy Syst
DA  - 2014///
VL  - 12
SP  - 34
ER  - 

TY  - JOUR
AU  - Oliver,S.
AU  - Hollingworth,K.
AU  - Briner,R.
AU  - Swann,C.
AU  - Hinds,K.
AU  - Roche,C.
TI  - Effective and efficient committee work: A systematic overview of multidisciplinary literatures
JF  - Evidence Base
DA  - 2018///
VL  - 2
IS  - 2018
SP  - 1
EP  - 21
ER  - 

TY  - JOUR
AU  - Oxman,A.D.
AU  - Schunemann,H.J.
AU  - Fretheim,A.
TI  - Improving the use of research evidence in guideline development: 8. Synthesis and presentation of evidence
JF  - Health Research Policy and Systems
DA  - 2006///
VL  - 4
SP  - 20
ER  - 

TY  - CHAP
AU  - Peters,M.D.J.
AU  - Godfrey,C.
AU  - McInerney,P.
AU  - Munn,Z.
AU  - Tricco,A.C.
AU  - Khalil
AU  - H
TI  - Chapter 11: Scoping reviews (2020 version)
JF  - JBI Manual for Evidence Synthesis 
DA  - 2020///
ED  - Aromataris E, Munn Z
PB  - JBI
ER  - 

TY  - JOUR
AU  - Petkovic,J.
AU  - RIddle,A.
AU  - Akl,E.
AU  - Khabsa,J.
AU  - Lytvyn,L.
AU  - Atwere,P.
AU  - Campbell,P.
TI  - Protocol for the development of guidance for stakeholder engagement in health and healthcare guideline development and implementation
JF  - Systematic Reviews
DA  - 2020///
VL  - 9
SP  - 21
ER  - 

TY  - JOUR
AU  - Petkovic,J.
AU  - Riddle,A.
AU  - Lytvyn,L.
AU  - Khabsa,J.
AU  - Akl,E.A.
AU  - Welch,V.
AU  - Magwood,M.
TI  - PROTOCOL: Guidance for stakeholder engagement in guieline development: A scoping review
JF  - Campbell Systematic Reviews
DA  - 2022///
VL  - 18
IS  - 2
SP  - e1242
ER  - 

TY  - JOUR
AU  - Pollock
AU  - A.
AU  - Campbell
AU  - P.
AU  - Struthers
AU  - C.
AU  - Synnot
AU  - A.
AU  - Nunn
AU  - J.
AU  - Hill
AU  - S.
AU  - Goodare
AU  - H.
AU  - Morris
AU  - J.
AU  - Watts
AU  - C.
AU  - Morley
AU  - R
TI  - Stakeholder involvement in systematic reviews: a scoping review
JF  - Systematic Reviews
DA  - 2018///
VL  - 7
SP  - 208
ER  - 

TY  - JOUR
AU  - Pollock
AU  - A.
AU  - Campbell
AU  - P.
AU  - Struthers
AU  - C.
AU  - Synnot
AU  - A.
AU  - Nunn
AU  - J.
AU  - Hill
AU  - S.
AU  - Goodare
AU  - H.
AU  - Morris
AU  - J.
AU  - Watts
AU  - C.
AU  - Morley
AU  - R
TI  - Development of the ACTIVE framework to describe stakeholder involvement in systematic reviews.
JF  - J Health Serv Res Policy
DA  - 2019///
VL  - 24
IS  - 4
SP  - 245
EP  - 55
ER  - 

TY  - JOUR
AU  - Pollock,D.
AU  - Davies,E.L.
AU  - Peters,M.D.J.
AU  - Tricco,A.C.
AU  - Alexander,L.
AU  - McInerney,P.
AU  - Godfrey,C.M.
TI  - Undertaking a scoping review: A practical guide for nursing and midwifery students, clinicians, researchers, and academics
JF  - Journal of Advanced Nursing
DA  - 2021///
VL  - 77
IS  - 4
SP  - 2102
EP  - 2113
ER  - 

TY  - JOUR
AU  - Qaseem
AU  - A.
AU  - Forland
AU  - F.
AU  - Macbeth
AU  - F.
AU  - Ollenschlager
AU  - G.
AU  - Phillips
AU  - S.
AU  - van der Wees
AU  - P
TI  - Guidelines International Network: toward international standards for clinical practice guidelines
JF  - Annals of Internal Medicine
DA  - 2012///
VL  - 156
IS  - 7
SP  - 525
EP  - 531
ER  - 

TY  - CPAPER
AU  - Ribeiro,D.M.
AU  - Cardoso,M.
AU  - Silva,F.Q.B.
AU  - Franca,C.
TI  - Using qualitative metasummary to synthesize empirical findings in literature reviews
JF  - Proceedings from the 8th ACM/IEEE International Symposium on Empirical Software Engineering and Measurement
DA  - 2014///
CY  - Torino, Italy
ER  - 

TY  - JOUR
AU  - Sandelowski,M.
AU  - Barroso,J.
AU  - Voils,C.I.
TI  - Using qualitative metasummary to synthesize qualitative and quantitative descriptive findings
JF  - Res Nurs Health
DA  - 2007///
VL  - 30
IS  - 1
SP  - 99
EP  - 111
ER  - 

TY  - JOUR
AU  - Schunemann
AU  - H.J.
AU  - Fretheim
AU  - A.
AU  - Oxman
AU  - A
TI  - Improving the use of researhc evidence in guideline development: 1. Guidelines for guidelines
JF  - Health Research Policy and Systems
DA  - 2006///
VL  - 4
SP  - 13
ER  - 

TY  - GEN
AU  - Schunemann
AU  - H.
AU  - Brozek
AU  - J.
AU  - Guyatt
AU  - G.
AU  - Oxman
AU  - A
TI  - Handbook for grading the quality of evidence and the strength of recommendations using the GRADE approach
JF  - Available from: https://gdt.gradepro.org/app/handbook/handbook.html#h.svwngs6pm0f2
DA  - 2013///
ER  - 

TY  - JOUR
AU  - Schunemann
AU  - H.J.
AU  - Wiercioch
AU  - W.
AU  - Etxeandia
AU  - I.
AU  - Falavigna
AU  - M.
AU  - Santesso
AU  - N.
AU  - Mustafa
AU  - R.
AU  - Ventresca
AU  - M.
AU  - Brignardello-Petersen
AU  - R.
AU  - Laisaar
AU  - K.T.
AU  - Kowalski
AU  - S.
AU  - Baldeh
AU  - T.
AU  - Zhang
AU  - Y.
AU  - Raid
AU  - U.
AU  - Neumann
AU  - I.
AU  - Norris
AU  - S.L.
AU  - Thornton
AU  - J.
AU  - Harbour
AU  - R.
AU  - Treweek
AU  - S.
AU  - Guyatt
AU  - G.
AU  - Alonso-Coello
AU  - P.
AU  - Reinap
AU  - M.
AU  - Brozek
AU  - J.
AU  - Oxman
AU  - A.
AU  - Akl
AU  - E.A
TI  - Guidelines 2.0: systematic development of a comprehensive checklist for a successful guideline enterprise.
JF  - CMAJ
DA  - 2014///
VL  - 186
IS  - 3
SP  - E123
EP  - 42
ER  - 

TY  - JOUR
AU  - Tricco,A.C.
AU  - Lillie,E.
AU  - Zarin,W.
AU  - O'Brien,K.K.
AU  - Colquhoun,H.
AU  - Levac,D.
AU  - Moher,D.
TI  - PRISMA Extension for Scoping REviews (PRISMA-ScR): Checklist and Explanation
JF  - Annals of Internal Medicine
DA  - 2 October 2018
VL  - 169
SP  - 467
EP  - 473
ER  - 

TY  - JOUR
AU  - Tugwell,P.
AU  - RObinson,V.
AU  - Grimshaw,J.
AU  - Santesso,N.
TI  - Systematic reviews and knowledge translation
JF  - Bull World Health Organ
DA  - 2006///
VL  - 84
IS  - 8
SP  - 643
EP  - 651
ER  - 

TY  - GEN
AU  - World Health Organization
TI  - Guidelines for WHO Guidelines
JF  - Global Programme on Evidence for Health Policy, WHO
DA  - 2003///
ER  - 

TY  - JOUR
AU  - van de Bovenkamp
AU  - H.M.
AU  - Zuiderent-Jerak
AU  - T
TI  - An empirical study of patient participation in guideline development: exploring the potential for articulating patient knowledge in evidence-based epistemic settings.
JF  - Health Expectations
DA  - 2015///
VL  - 15
IS  - 5
SP  - 942
EP  - 955
ER  - 
