# Supplementary material for: Guidance for engagement in health guideline development: A scoping review
Source: Campbell Syst Rev. 2024 Nov 25;20(4):e70006. doi: 10.1002/cl2.70006 (PMC11586780; doi:10.1002/cl2.70006)
Supplement: Supplementary file 4 — Supporting information. [file CL2-20-e70006-s003.zip › CA000252-analysis-data/CA000252-subgroup-estimates.csv]

Analysis group	Analysis number	Subgroup	Subgroup number	Experimental cases	Experimental N	Control cases	Control N	Weight	Mean	CI start	CI end	Heterogeneity Tau²	Tau² CI start	Tau² CI end	Heterogeneity Chi²	Heterogeneity df	Heterogeneity P	Heterogeneity I²	Effect Z	Effect P	ID
